# Supplementary material for: Integrated analysis of epigenomic and genomic changes by DNA methylation dependent mechanisms provides potential novel biomarkers for prostate cancer
Source: Oncotarget. 2014 Aug 6;5(17):7858–69. doi: 10.18632/oncotarget.2313 (PMC4202166; doi:10.18632/oncotarget.2313)
Supplement: Supplementary file 1 [file oncotarget-05-7858-s001.xlsx]

## Sheet: Sheet1
CASE_ID	AGE	DFS_MONTHS	DFS_STATUS	DFS_STATUS_Coded	GENDER	GLEASON_SCORE	GLEASON_Score_Sum	OS_MONTHS	OS_STATUS	OS_Coded	PERSON_NEOPLASM_CANCER_STATUS	PERSON_NEOPLASM_CANCER_STATUS_Coded	PSA	PSA>0.2	RACE
TCGA-EJ-7125	44	16.17	DiseaseFree	0	MALE	3+4	7	62	LIVING	0	TUMOR FREE	0	0.1	0	WHITE
TCGA-EJ-5512	46	16.17	DiseaseFree	0	MALE	3+4	7	26.07	LIVING	0	TUMOR FREE	0	0	0	WHITE
TCGA-CH-5769	48	2.067	DiseaseFree	0	MALE	5+4	9	2.067	LIVING	0	WITH TUMOR	1	11.16	1	WHITE
TCGA-EJ-5497	48	13.2	DiseaseFree	0	MALE	3+4	7	13.2	LIVING	0	TUMOR FREE	0	0.1	0	WHITE
TCGA-EJ-5510	48	16.17	DiseaseFree	0	MALE	4+3	7	24.57	LIVING	0	TUMOR FREE	0	0.1	0	WHITE
TCGA-EJ-5516	49	16.17	DiseaseFree	0	MALE	3+4	7	26.1	LIVING	0	TUMOR FREE	0	0.12	0	WHITE
TCGA-EJ-7793	49	16.17	DiseaseFree	0	MALE	3+4	7	1.433	LIVING	0	TUMOR FREE	0	0.1	0	WHITE
TCGA-EJ-5494	50	12.6	DiseaseFree	0	MALE	4+3	7	12.6	LIVING	0	TUMOR FREE	0			WHITE
TCGA-EJ-5502	50	8.133	DiseaseFree	0	MALE	4+3	7	8.133	LIVING	0	TUMOR FREE	0	0.1	0
TCGA-EJ-5503	50	17.67	DiseaseFree	0	MALE	5+3	8	17.67	LIVING	0	TUMOR FREE	0	0.1	0	WHITE
TCGA-HC-7230	50	16.17			MALE	3+4	7	1.7	LIVING	0					WHITE
TCGA-EJ-5522	51	16.17	DiseaseFree	0	MALE	3+4	7	46.77	LIVING	0	TUMOR FREE	0	0.1	0	WHITE
TCGA-G9-6351	51	16.17	DiseaseFree	0	MALE	3+4	7	40.5	LIVING	0	TUMOR FREE	0	0.03	0	WHITE
TCGA-FC-7708	52	16.17	DiseaseFree	0	MALE	4+3	7	1.067	LIVING	0	TUMOR FREE	0			ASIAN
TCGA-G9-6370	52	16.17	DiseaseFree	0	MALE	3+4	7	26.87	LIVING	0	TUMOR FREE	0	0.03	0	WHITE
TCGA-EJ-7788	53	16.17	DiseaseFree	0	MALE	3+4	7	1.733	LIVING	0	TUMOR FREE	0	0.2	1	WHITE
TCGA-EJ-7792	53	16.17	DiseaseFree	0	MALE	3+4	7	17.53	LIVING	0	TUMOR FREE	0	0.13	0	WHITE
TCGA-EJ-7797	53	16.17	DiseaseFree	0	MALE	3+4	7	6.233	LIVING	0	TUMOR FREE	0	0.1	0	WHITE
TCGA-G9-6384	53	16.17	DiseaseFree	0	MALE	3+4	7	13	LIVING	0	TUMOR FREE	0	0.03	0	WHITE
TCGA-EJ-5507	54	16.17	DiseaseFree	0	MALE	4+5	9	6.067	LIVING	0	TUMOR FREE	0	0.1	0	WHITE
TCGA-EJ-7785	54	16.17	DiseaseFree	0	MALE	3+4	7	8.6	LIVING	0	TUMOR FREE	0	0.1	0	WHITE
TCGA-G9-6378	54	16.17	DiseaseFree	0	MALE	3+4	7	22.13	LIVING	0	TUMOR FREE	0	0.03	0	BLACK OR AFRICAN AMERICAN
TCGA-CH-5765	55	23.33	DiseaseFree	0	MALE	3+4	7	23.33	LIVING	0	TUMOR FREE	0	0.02	0	WHITE
TCGA-CH-5766	55	1.033	DiseaseFree	0	MALE	4+3	7	1.033	LIVING	0	TUMOR FREE	0	13.9	1	WHITE
TCGA-EJ-5501	55	24.3	DiseaseFree	0	MALE	4+3	7	24.3	LIVING	0	TUMOR FREE	0	0.1	0	WHITE
TCGA-EJ-5511	55	16.17	DiseaseFree	0	MALE	3+4	7	26.27	LIVING	0	TUMOR FREE	0	0.04	0	BLACK OR AFRICAN AMERICAN
TCGA-EJ-5517	55	16.17	DiseaseFree	0	MALE	3+3	6	28.3	LIVING	0	TUMOR FREE	0	0.1	0	WHITE
TCGA-G9-6332	55	16.17			MALE	4+3	7	77.6	LIVING	0	TUMOR FREE	0	0.73	1	WHITE
TCGA-G9-6369	55	16.17	DiseaseFree	0	MALE	4+3	7	28.37	LIVING	0	TUMOR FREE	0	0.03	0	WHITE
TCGA-HI-7169	55	16.17	DiseaseFree	0	MALE	3+4	7	64.97	LIVING	0	TUMOR FREE	0	0.1	0	WHITE
TCGA-CH-5741	56	13.17	DiseaseFree	0	MALE	4+5	9	13.17	LIVING	0	TUMOR FREE	0	0.02	0	WHITE
TCGA-EJ-5498	56	17.87	DiseaseFree	0	MALE	4+3	7	17.87	LIVING	0	TUMOR FREE	0	0.1	0	WHITE
TCGA-EJ-5526	56	16.17	DiseaseFree	0	MALE	4+4	8	18.9	LIVING	0	TUMOR FREE	0	0.1	0	WHITE
TCGA-HI-7171	56	7.233	Recurred	1	MALE	5+4	9	44.27	DECEASED	1	WITH TUMOR	1	0.7	1	WHITE
TCGA-CH-5740	57	1.033	DiseaseFree	0	MALE	3+4	7	1.033	LIVING	0	TUMOR FREE	0	1.6	1	WHITE
TCGA-CH-5746	57	24.37	DiseaseFree	0	MALE	3+4	7	24.37	LIVING	0	TUMOR FREE	0	0.1	0	WHITE
TCGA-CH-5792	57	3.033	DiseaseFree	0	MALE	4+5	9	3.033	LIVING	0	WITH TUMOR	1	11.49	1	WHITE
TCGA-EJ-5505	57	16.17	DiseaseFree	0	MALE	4+3	7	14.9	LIVING	0	TUMOR FREE	0	0.1	0	WHITE
TCGA-EJ-5524	57	16.17	DiseaseFree	0	MALE	4+5	9	27.8	LIVING	0	TUMOR FREE	0	0.1	0	WHITE
TCGA-EJ-5532	57	16.17	DiseaseFree	0	MALE	3+4	7	30.33	LIVING	0	TUMOR FREE	0	0.1	0	WHITE
TCGA-EJ-7321	57	16.17	DiseaseFree	0	MALE	3+3	6	7.767	LIVING	0	TUMOR FREE	0	0.1	0	BLACK OR AFRICAN AMERICAN
TCGA-G9-6336	57	16.17	DiseaseFree	0	MALE	3+4	7	55.63	LIVING	0	TUMOR FREE	0	0.1	0	WHITE
TCGA-G9-6362	57	16.17	DiseaseFree	0	MALE	4+3	7	27.4	LIVING	0	TUMOR FREE	0	0.07	0	WHITE
TCGA-HI-7170	57	16.17	DiseaseFree	0	MALE	3+3	6	63.3	LIVING	0	TUMOR FREE	0	0.1	0	WHITE
TCGA-G9-6353	58	16.17	DiseaseFree	0	MALE	3+4	7	28.23	LIVING	0	TUMOR FREE	0	0.1	0	WHITE
TCGA-G9-6371	58	16.17	DiseaseFree	0	MALE	3+3	6	28.2	LIVING	0	TUMOR FREE	0	0.03	0	WHITE
TCGA-EJ-5496	59	19.8	DiseaseFree	0	MALE	3+4	7	19.8	LIVING	0	TUMOR FREE	0	0.1	0	WHITE
TCGA-EJ-7123	59	16.17	DiseaseFree	0	MALE	3+4	7	49.67	LIVING	0	TUMOR FREE	0	0.1	0	WHITE
TCGA-CH-5762	60	44.63	DiseaseFree	0	MALE	4+3	7	44.63	LIVING	0	TUMOR FREE	0	0.01	0	WHITE
TCGA-EJ-5515	60	16.17	DiseaseFree	0	MALE	3+4	7	35.37	LIVING	0	TUMOR FREE	0	0.1	0	WHITE
TCGA-EJ-5542	60	16.17	DiseaseFree	0	MALE	3+4	7	17.3	LIVING	0	TUMOR FREE	0	0.1	0	WHITE
TCGA-G9-6356	60	16.17	DiseaseFree	0	MALE	4+5	9	33.33	LIVING	0	TUMOR FREE	0	0.13	0	WHITE
TCGA-G9-6367	60	16.17			MALE	4+5	9	29.17	LIVING	0	WITH TUMOR	1	0.42	1	WHITE
TCGA-CH-5761	61	0.9333	DiseaseFree	0	MALE	5+4	9	0.9333	LIVING	0	TUMOR FREE	0	8.49	1	WHITE
TCGA-CH-5789	61	10.1	DiseaseFree	0	MALE	3+4	7	10.1	LIVING	0	TUMOR FREE	0	0.02	0	WHITE
TCGA-EJ-5499	61	17.73	DiseaseFree	0	MALE	4+3	7	17.73	LIVING	0	TUMOR FREE	0	0.1	0	ASIAN
TCGA-EJ-5530	61	16.17	DiseaseFree	0	MALE	3+4	7	42.4	LIVING	0	TUMOR FREE	0	0.1	0	WHITE
TCGA-EJ-7327	61	16.17	DiseaseFree	0	MALE	3+4	7	5.833	LIVING	0	TUMOR FREE	0	0.1	0	WHITE
TCGA-G9-6338	61	16.17			MALE	4+3	7	54.97	LIVING	0	WITH TUMOR	1	0.05	0	WHITE
TCGA-G9-6342	61	16.17	DiseaseFree	0	MALE	3+3	6	44.6	LIVING	0	TUMOR FREE	0	0.05	0	WHITE
TCGA-G9-6361	61	16.17	DiseaseFree	0	MALE	3+4	7	33.6	LIVING	0	TUMOR FREE	0	0.1	0	WHITE
TCGA-G9-6366	61	16.17	DiseaseFree	0	MALE	4+3	7	3.367	LIVING	0			0.1	0	WHITE
TCGA-G9-6377	61	16.17	DiseaseFree	0	MALE	3+4	7	17.27	LIVING	0	TUMOR FREE	0	0.03	0	WHITE
TCGA-G9-6496	61	16.17	DiseaseFree	0	MALE	4+3	7	33.8	LIVING	0	TUMOR FREE	0	0.03	0	WHITE
TCGA-EJ-5531	62	16.17	DiseaseFree	0	MALE	4+3	7	24.13	LIVING	0	TUMOR FREE	0	0.1	0	WHITE
TCGA-EJ-7314	62	16.17	DiseaseFree	0	MALE	4+3	7	9.833	LIVING	0	TUMOR FREE	0	0.1	0	WHITE
TCGA-EJ-7786	62	16.17	DiseaseFree	0	MALE	3+4	7	2.633	LIVING	0	TUMOR FREE	0	0.1	0	WHITE
TCGA-G9-6343	62	16.17	DiseaseFree	0	MALE	4+3	7	18.47	LIVING	0	TUMOR FREE	0	0.03	0	WHITE
TCGA-HI-7168	62	10.27	Recurred	1	MALE	4+5	9	77.17	LIVING	0			0.3	1	WHITE
TCGA-CH-5771	63	13.17	DiseaseFree	0	MALE	4+3	7	13.17	LIVING	0	TUMOR FREE	0	0.03	0	WHITE
TCGA-CH-5772	63	16.17	DiseaseFree	0	MALE	4+5	9	16.17	LIVING	0	TUMOR FREE	0	0.03	0	WHITE
TCGA-EJ-5521	63	16.17	DiseaseFree	0	MALE	3+4	7	28.07	LIVING	0	TUMOR FREE	0	0.1	0	WHITE
TCGA-EJ-7784	63	16.17	DiseaseFree	0	MALE	4+3	7	5.567	LIVING	0	TUMOR FREE	0	0.1	0	WHITE
TCGA-CH-5744	64	2	DiseaseFree	0	MALE	4+3	7	2	LIVING	0	TUMOR FREE	0	9.63	1	WHITE
TCGA-CH-5748	64	1.033			MALE	4+3	7	1.033	LIVING	0	WITH TUMOR	1			WHITE
TCGA-CH-5790	64	32.47	DiseaseFree	0	MALE	3+4	7	32.47	LIVING	0	TUMOR FREE	0	0.1	0	WHITE
TCGA-EJ-5509	64	16.17	DiseaseFree	0	MALE	3+4	7	36.53	LIVING	0	TUMOR FREE	0	0.1	0	WHITE
TCGA-EJ-5519	64	2.8	Recurred	1	MALE	4+4	8	38.43	LIVING	0	TUMOR FREE	0	0.2	1	WHITE
TCGA-EJ-7331	64	16.17			MALE	3+4	7	0.3	LIVING	0					WHITE
TCGA-G9-6363	64	16.17	DiseaseFree	0	MALE	4+3	7	33.1	LIVING	0	TUMOR FREE	0	0.03	0	WHITE
TCGA-CH-5739	65	22.37	DiseaseFree	0	MALE	3+4	7	22.37	LIVING	0	TUMOR FREE	0	0.02	0	WHITE
TCGA-CH-5754	65	2.067	DiseaseFree	0	MALE	4+5	9	2.067	LIVING	0	WITH TUMOR	1	37.36	1	WHITE
TCGA-CH-5794	65	29.37	DiseaseFree	0	MALE	3+4	7	29.37	LIVING	0	TUMOR FREE	0	0.01	0	WHITE
TCGA-EJ-5504	65	2.567	Recurred	1	MALE	4+3	7	7.633	LIVING	0	TUMOR FREE	0	1	1	WHITE
TCGA-EJ-5508	65	16.17	DiseaseFree	0	MALE	3+4	7	30.23	LIVING	0	TUMOR FREE	0	0.1	0	WHITE
TCGA-EJ-7115	65	16.17	DiseaseFree	0	MALE	4+3	7	27.37	LIVING	0	TUMOR FREE	0	0.1	0	WHITE
TCGA-EJ-7781	65	16.17	DiseaseFree	0	MALE	3+4	7	5.633	LIVING	0	TUMOR FREE	0	0.1	0	WHITE
TCGA-CH-5743	66	14.13	DiseaseFree	0	MALE	3+4	7	14.13	LIVING	0	TUMOR FREE	0	0.1	0	WHITE
TCGA-CH-5752	66	31.4	DiseaseFree	0	MALE	4+4	8	31.4	LIVING	0	TUMOR FREE	0	0.02	0	WHITE
TCGA-CH-5763	66	12.17	DiseaseFree	0	MALE	3+4	7	12.17	LIVING	0	TUMOR FREE	0	0.1	0	WHITE
TCGA-CH-5764	66	1.033	DiseaseFree	0	MALE	4+3	7	1.033	LIVING	0	TUMOR FREE	0	13.95	1	WHITE
TCGA-CH-5767	66	15.27	DiseaseFree	0	MALE	4+3	7	15.27	LIVING	0	TUMOR FREE	0	0.04	0	WHITE
TCGA-EJ-5514	66	16.17	DiseaseFree	0	MALE	4+5	9	24.13	LIVING	0	TUMOR FREE	0	0.1	0	WHITE
TCGA-EJ-5518	66	16.17	DiseaseFree	0	MALE	4+5	9	39.83	LIVING	0	TUMOR FREE	0	0.1	0	WHITE
TCGA-EJ-7789	66	16.17			MALE	4+3	7	2.333	LIVING	0	TUMOR FREE	0			BLACK OR AFRICAN AMERICAN
TCGA-G9-6333	66	16.17	DiseaseFree	0	MALE	4+3	7	64.17	LIVING	0	TUMOR FREE	0	0.03	0	WHITE
TCGA-G9-6385	66	16.17	DiseaseFree	0	MALE	3+4	7	11.87	LIVING	0	TUMOR FREE	0	0.064	0	WHITE
TCGA-G9-6494	66	16.17			MALE	4+3	7	48.07	LIVING	0	WITH TUMOR	1	1.13	1	WHITE
TCGA-G9-6499	66	16.17	DiseaseFree	0	MALE	4+5	9	36.97	LIVING	0	TUMOR FREE	0	0.11	0	WHITE
TCGA-HC-7231	66	16.17			MALE	3+4	7	2.4	LIVING	0					WHITE
TCGA-EJ-5506	67	16.17	DiseaseFree	0	MALE	5+3	8	11.87	LIVING	0	TUMOR FREE	0	0.1	0	WHITE
TCGA-EJ-5525	67	11.17	Recurred	1	MALE	4+5	9	26.33	LIVING	0	WITH TUMOR	1	3	1	WHITE
TCGA-EJ-7791	67	16.17	DiseaseFree	0	MALE	3+4	7	7.233	LIVING	0	TUMOR FREE	0	0.1	0	WHITE
TCGA-EJ-7794	67	16.17	DiseaseFree	0	MALE	3+4	7	9.467	LIVING	0	TUMOR FREE	0	0.1	0	WHITE
TCGA-G9-6329	67	16.17	DiseaseFree	0	MALE	3+4	7	30.77	LIVING	0	TUMOR FREE	0	0.03	0	WHITE
TCGA-CH-5745	68	3.033	DiseaseFree	0	MALE	3+4	7	3.033	LIVING	0	TUMOR FREE	0	4.3	1	WHITE
TCGA-CH-5751	68	35.5	DiseaseFree	0	MALE	5+5	10	35.5	LIVING	0	TUMOR FREE	0	0.01	0	WHITE
TCGA-EJ-5495	68	20.17	DiseaseFree	0	MALE	5+3	8	20.17	LIVING	0	TUMOR FREE	0	0.13	0	WHITE
TCGA-EJ-7315	68	16.17	DiseaseFree	0	MALE	4+3	7	9.633	LIVING	0	TUMOR FREE	0	0.1	0	WHITE
TCGA-EJ-7330	68	16.17	DiseaseFree	0	MALE	4+3	7	6.367	LIVING	0	TUMOR FREE	0	0.1	0	WHITE
TCGA-G9-6348	68	16.17	DiseaseFree	0	MALE	3+4	7	38.13	LIVING	0	TUMOR FREE	0	0.02	0	WHITE
TCGA-G9-6373	68	16.17			MALE	4+3	7	16.83	LIVING	0	TUMOR FREE	0			WHITE
TCGA-H9-7775	68	16.17	DiseaseFree	0	MALE	3+4	7	1.033	LIVING	0			0.04	0	WHITE
TCGA-CH-5788	69	26.33	Recurred	1	MALE	4+3	7	27.33	LIVING	0	TUMOR FREE	0	3.58	1	WHITE
TCGA-EJ-5527	69	16.17	DiseaseFree	0	MALE	4+3	7	13.23	LIVING	0	TUMOR FREE	0	0.1	0	WHITE
TCGA-CH-5753	70	1.033	DiseaseFree	0	MALE	4+5	9	1.033	LIVING	0	TUMOR FREE	0	4.53	1	WHITE
TCGA-EJ-7328	70	16.17			MALE	4+3	7	5.667	LIVING	0	TUMOR FREE	0			WHITE
TCGA-EJ-7783	70	1.333	Recurred	1	MALE	4+3	7	4.367	LIVING	0	TUMOR FREE	0	0.7	1	WHITE
TCGA-EJ-7317	71	16.17	DiseaseFree	0	MALE	3+4	7	9.5	LIVING	0	TUMOR FREE	0	0.1	0	WHITE
TCGA-EJ-7782	71	16.17	DiseaseFree	0	MALE	4+4	8	2.133	LIVING	0	TUMOR FREE	0	0.1	0	BLACK OR AFRICAN AMERICAN
TCGA-G9-6365	71	16.17	DiseaseFree	0	MALE	3+4	7	26.8	LIVING	0	TUMOR FREE	0	0.01	0	WHITE
TCGA-CH-5738	72	7.067	DiseaseFree	0	MALE	3+3	6	7.067	LIVING	0	TUMOR FREE	0	0.01	0	WHITE
TCGA-CH-5750	72	13.17	DiseaseFree	0	MALE	3+4	7	13.17	LIVING	0	TUMOR FREE	0	0.02	0	WHITE
TCGA-CH-5768	72	24.37	DiseaseFree	0	MALE	2+4	6	24.37	LIVING	0	TUMOR FREE	0	0.1	0	WHITE
TCGA-CH-5791	72	33.47	DiseaseFree	0	MALE	3+4	7	33.47	LIVING	0			0.18	0	WHITE
TCGA-G9-6364	72	16.17	DiseaseFree	0	MALE	3+4	7	28.03	LIVING	0	TUMOR FREE	0	0.03	0	WHITE
TCGA-CH-5737	73	3.033	DiseaseFree	0	MALE	4+3	7	3.033	LIVING	0	TUMOR FREE	0	14.69	1	WHITE
